# Supplementary material for: Salience network connectivity is altered in 6-week-old infants at heightened likelihood for developing autism
Source: Commun Biol. 2024 Apr 22;7:485. doi: 10.1038/s42003-024-06016-9 (PMC11035613; doi:10.1038/s42003-024-06016-9)
Supplement: Supplementary file 3 — Supplementary Data 1 [file 42003_2024_6016_MOESM3_ESM.xlsx]

## Sheet: HL TL source data Fig 2c
	NDA Guid	HL>TL sensorimotor PEs from Fig2c	TL>HL frontal PEs from Fig 2c
1001	NDARWC087RBJ	0.452891	0.29783			Note: Data is displayed in Fig. 2c; Column C is the X axis and column D is the Y axis.
1002	NDARAW100XPB	-0.099276	0.54909			PE = parameter estimates
1003	NDARPF285PWT	0.058472	0.382834			HL = high likelihood
1004	NDARFE492NNE	0.017742	0.28517			TL = low likelihood
1006	NDARDY751DC8	0.198173	1.10832			Column B displays each participant's NDA identification
1007	NDARPK429NF4	0.348204	-0.016414
1008	NDARZP329PVX	-0.094153	0.646113
1010	NDARDC325UFF	-0.018878	0.489402
1011	NDARLZ766EAU	0.061467	0.363248
1012	NDARWD284HD5	0.05157	0.427349
1013	NDARXH448XHV	0.278905	0.211037
1014	NDARDH506CED	0.018056	0.505266
1015	NDARMX546DR3	0.069377	0.115355
1016	NDARVA844NN6	-0.202151	0.867533
1017	NDARXV703GR7	0.326714	0.103328
1018	NDARJP400ZVP	-0.241286	0.353956
1019	NDARZW584GMK	0.1455	0.167831
1020	NDARDL020PA7	-0.221139	0.537457
1021	NDARHW200RLJ	0.094768	0.219517
1022	NDARKJ800CB7	-0.000988	0.36464
1023	NDARPH322XTV	0.086657	0.28424
1024	NDARBG814NR7	-0.155781	0.521872
1025	NDARWC008CWE	-0.036245	0.358685
1026	NDARFL171PUV	-0.307941	0.456764
1027	NDARAG937VNQ	0.024093	0.500356
1028	NDARGG049BMW	-0.155099	0.280467
1031	NDARAV791PAR	-0.09596	0.191807
1032	NDARPH451WLP	-0.123125	0.522431
1034	NDARBM016XKA	-0.269693	0.340691
1036	NDARCN345RNH	-0.1561	0.860093
1037	NDARCL288JL1	0.086546	0.319603
1038	NDARDK484TTG	-0.129008	0.436402
1039	NDARDN097NVW	0.197115	0.02476
1040	NDARUX916FX3	-0.091575	0.540314
1043	NDARVM082CE4	-0.034628	0.273356
1046	NDARUT379NPX	-0.232333	0.289755
1047	NDARWZ673GZF	0.269841	0.323671
1048	NDARPE481NVQ	0.024102	0.631503
1049	NDARGW781PKM	-0.117429	0.233191
1050	NDARXF124RUL	-0.148447	0.640563
1054	NDARZW168UBW	-0.145466	0.397455
1056	NDARLU246FRB	0.105667	0.256095
1058	NDARYR517EDX	0.11838	0.26672
1061	NDARMV836LNU	0.353206	0.19917
1062	NDARTA165MH4	0.003423	0.51787
1063	NDARMH885YEJ	0.262429	0.210096
1064	NDARRC661RR9	0.033651	0.293925
1066	NDARJJ184KYF	-0.081094	0.306732
1068	NDARGC240KUN	-0.138796	0.403784
1069	NDARUU977LRH	0.209169	-0.000365
1075	NDARAZ926NXF	0.063074	0.158919
1081	NDARBG402GUF	0.043261	0.4796
1087	NDARVV130XRC	-0.010413	0.29941

## Sheet: Eye Tracking Fig 3a
ID	age	visit	Group (0=TL; 1=HL)	Percent face	average_face
1004	3.13	3	0	43.3729	30.9545
1010	3.1	3	0	37.0117	27.4128
1012	3.1	3	0	56.5217	33.2184
1014	3.03	3	0	52.208	52.208
1020	2.73	3	0	63.8847	52.7388
1022	3.03	3	0	68.003	42.218
1026	3	3	0	68.7053	57.1421
1028	2.97	3	0	62.4824	52.1467
1032	2.93	3	0	44.1012	29.7961
1058	3.83	3	0	17.3757	17.3757
1062	2.93	3	0	62.8267	45.7484
1066	2.77	3	0	65.376	52.9425
1016	3.43	3	0	46.0949	36.4534
1046	3.4	3	0	52.518	52.518
1048	3.4	3	0	60.2238	47.0944
1050	3.07	3	0	37.2466	27.8658
1054	3.17	3	0	34.2379	23.3609
1056	3.17	3	0	46.2785	26.2828
1002	6.23	6	0	59.3459	52.8425
1004	5.87	6	0	74.65	54.68
1006	6.1	6	0	62.7755	44.8497
1010	6.3	6	0	71.8991	51.3711
1012	5.97	6	0	68.3451	54.4431
1014	5.77	6	0	71.0934	51.0732
1016	5.67	6	0	79.783	62.3285
1018	5.8	6	0	68.3944	52.8732
1020	6.13	6	0	75.5894	62.9027
1022	6.07	6	0	76.9268	49.1264
1024	6.13	6	0	60.4738	43.3324
1028	6.43	6	0	80.0693	63.6922
1032	4.57	6	0	62.8579	40.1434
1036	6.4	6	0	70.0387	53.9439
1046	6.2	6	0	59.7207	49.4564
1048	5.53	6	0	67.9901	52.7971
1050	6.23	6	0	61.5626	49.8648
1054	5.87	6	0	57.27	46.74
1056	6.13	6	0	53.7639	48.7309
1058	6.57	6	0	42.8982	37.1861
1062	5.83	6	0	68.7747	68.7747
1068	6.33	6	0	52.6834	40.9437
1040	5.73	6	0	58.1949	54.431
1002	9	9	0	74.6486	60.8618
1004	9.4	9	0	53.7396	45.3698
1006	9.57	9	0	81.8537	70.2529
1010	9.27	9	0	58.4325	47.7207
1012	8.83	9	0	65.1261	53.4186
1014	9.07	9	0	83.2426	67.0428
1016	9.4	9	0	83.0133	72.8846
1018	9.2	9	0	80.1682	59.4076
1020	9.53	9	0	68.2852	55.1746
1022	8.83	9	0	47.8574	34.9972
1026	8.6	9	0	70.7321	54.1515
1028	8.73	9	0	67.7479	53.8145
1040	9.27	9	0	76.5756	55.3958
1048	8.5	9	0	55.5175	34.7348
1050	9.37	9	0	72.2139	55.8485
1054	8.87	9	0	76.4844	61.5752
1056	8.73	9	0	30.3479	25.6085
1058	8.9	9	0	62.5436	43.7593
1062	8.87	9	0	44.4636	44.4636
1068	8.7	9	0	54.3715	42.0167
1002	12.1	12	0	82.9665	67.1832
1004	11.73	12	0	71.0112	51.4166
1006	12.8	12	0	88.1492	68.7936
1010	11.57	12	0	64.7436	47.6368
1012	11.83	12	0	69.5115	41.2452
1014	11.63	12	0	85.2178	66.7579
1016	11.63	12	0	89.7325	78.4572
1018	11.97	12	0	80.5872	60.8046
1020	12.63	12	0	56.8484	49.5527
1022	11.7	12	0	87.6819	73.2994
1046	12.33	12	0	50.8216	47.2943
1048	12.57	12	0	74.1736	60.2013
1050	12.2	12	0	77.2351	54.3406
1054	12.13	12	0	71.2406	47.0158
1056	12.13	12	0	46.2035	33.0082
1062	12.4	12	0	69.6329	57.877
1068	11.93	12	0	56.5885	39.7362
1026	11.6	12	0	77.5119	63.7724
1028	11.97	12	0	76.4119	50.6785
1032	12.43	12	0	61.4076	53.6598
1040	12.1	12	0	75.3571	48.6115
1011	3.03	3	1	75.9615	59.1478
1015	3.27	3	1	38.3154	35.1807
1017	2.87	3	1	21.4259	21.4259
1019	2.83	3	1	41.0479	24.623
1023	3.4	3	1	40.5836	30.0018
1025	3	3	1	41.133	26.7355
1027	3.1	3	1	50.246	40.9645
1031	2.7	3	1	33.5822	39.7241
1039	3.23	3	1	70.0379	52.3929
1043	3	3	1	51.1285	30.7567
1047	2.93	3	1	41.3464	29.1637
1049	2.57	3	1	32.7058	21.5979
1075	2.77	3	1	30.9317	28.2044
1081	2.77	3	1	40.8863	26.4482
1087	3.33	3	1	60.4048	37.2519
1061	3.13	3	1	56.2189	48.5765
1063	3	3	1	27.1911	29.6971
1001	5.97	6	1	38.2704	32.3702
1003	6.13	6	1	67.8959	56.7834
1007	5.97	6	1	69.0226	46.2713
1011	6.03	6	1	70.4713	70.4713
1013	6.33	6	1	76.7299	66.005
1017	5.87	6	1	64.6901	56.2351
1019	7.7	6	1	72.4993	48.8706
1021	5.67	6	1	52.4565	34.7832
1023	6	6	1	66.9262	59.3046
1025	5.97	6	1	70.0561	49.9931
1027	5.97	6	1	52.5717	45.9318
1031	6.37	6	1	47.9812	43.6261
1037	5.6	6	1	73.3897	73.3897
1015	6	6	1	71.6972	55.5131
1063	6.3	6	1	58.7606	46.1053
1069	5.6	6	1	33.2162	23.4476
1075	6.47	6	1	66.2115	52.2372
1081	5.73	6	1	45.375	37.986
1087	6.73	6	1	79.7187	59.8969
1043	6.23	6	1	66.9157	43.5109
1047	6	6	1	70.1505	42.1282
1049	5.8	6	1	49.5537	34.9548
1061	6.37	6	1	78.6522	60.5406
1011	8.87	9	1	84.9887	69.3719
1001	8.7	9	1	50.7046	38.8603
1007	8.9	9	1	67.4789	39.4959
1015	8.57	9	1	61.2889	43.5094
1017	8.83	9	1	54.374	44.541
1023	8.8	9	1	61.5535	54.9693
1025	9.43	9	1	83.6445	71.0687
1031	9.33	9	1	77.3511	56.9741
1037	8.53	9	1	84.5718	63.5714
1061	9.03	9	1	70.6211	58.4966
1063	8.63	9	1	66.3836	41.6868
1069	9.3	9	1	76.4571	55.8976
1075	9.13	9	1	77.5637	61.0519
1081	8.73	9	1	69.6905	58.6108
1087	8.53	9	1	75.6546	63.7053
1039	9.77	9	1	71.4138	57.6249
1043	9.03	9	1	81.6534	61.9547
1047	9.1	9	1	41.3793	43.2992
1001	11.7	12	1	44.5588	44.5588
1007	12.1	12	1	85.6759	72.0305
1011	11.77	12	1	63.7681	56.9056
1013	12.4	12	1	81.3482	81.3482
1015	12.23	12	1	83.1376	69.0368
1017	12.13	12	1	63.3188	47.8089
1019	12.5	12	1	67.5298	45.8909
1021	11.67	12	1	41.8922	41.8922
1023	12.43	12	1	57.4741	50.3915
1025	12.37	12	1	74.4087	55.4568
1027	11.73	12	1	36.5972	36.6066
1031	11.97	12	1	81.2381	63.7906
1061	11.77	12	1	78.129	62.755
1063	11.87	12	1	68.0903	47.7217
1069	11.7	12	1	56.2523	48.5712
1075	11.67	12	1	54.323	39.917
1087	11.7	12	1	78.9733	58.2782
1037	12.3	12	1	82.1044	65.1792
1039	11.83	12	1	55.3045	40.9853
1047	12.77	12	1	44.2623	37.6381
1004	3.13	3	0	18.536	30.9545
1010	3.1	3	0	17.814	27.4128
1012	3.1	3	0	9.915	33.2184
1016	3.43	3	0	26.812	36.4534
1020	2.73	3	0	41.593	52.7388
1022	3.03	3	0	16.433	42.218
1024	3.13	3	0	19.613	19.613
1026	3	3	0	45.579	57.1421
1032	2.93	3	0	15.491	29.7961
1062	2.93	3	0	28.67	45.7484
1066	2.77	3	0	40.509	52.9425
1028	2.97	3	0	41.811	52.1467
1048	3.4	3	0	33.965	47.0944
1050	3.07	3	0	18.485	27.8658
1054	3.17	3	0	12.484	23.3609
1056	3.17	3	0	6.287	26.2828
1002	6.23	6	0	46.339	52.8425
1004	5.87	6	0	34.71	54.68
1006	6.1	6	0	26.924	44.8497
1010	6.3	6	0	30.843	51.3711
1012	5.97	6	0	40.541	54.4431
1014	5.77	6	0	31.053	51.0732
1016	5.67	6	0	44.874	62.3285
1018	5.8	6	0	37.352	52.8732
1020	6.13	6	0	50.216	62.9027
1022	6.07	6	0	21.326	49.1264
1024	6.13	6	0	26.191	43.3324
1028	6.43	6	0	47.315	63.6922
1032	4.57	6	0	17.429	40.1434
1036	6.4	6	0	37.849	53.9439
1046	6.2	6	0	39.192	49.4564
1048	5.53	6	0	37.604	52.7971
1050	6.23	6	0	38.167	49.8648
1054	5.87	6	0	36.21	46.74
1056	6.13	6	0	43.698	48.7309
1058	6.57	6	0	31.474	37.1861
1066	5.77	6	0	20.092	20.092
1068	6.33	6	0	29.204	40.9437
1040	5.73	6	0	50.667	54.431
1002	9	9	0	47.075	60.8618
1004	9.4	9	0	37	45.3698
1006	9.57	9	0	58.652	70.2529
1010	9.27	9	0	37.009	47.7207
1012	8.83	9	0	41.711	53.4186
1014	9.07	9	0	50.843	67.0428
1016	9.4	9	0	62.756	72.8846
1018	9.2	9	0	38.647	59.4076
1020	9.53	9	0	42.064	55.1746
1022	8.83	9	0	22.137	34.9972
1026	8.6	9	0	37.571	54.1515
1028	8.73	9	0	39.881	53.8145
1040	9.27	9	0	34.216	55.3958
1048	8.5	9	0	13.952	34.7348
1050	9.37	9	0	39.483	55.8485
1054	8.87	9	0	46.666	61.5752
1056	8.73	9	0	20.869	25.6085
1058	8.9	9	0	24.975	43.7593
1068	8.7	9	0	29.662	42.0167
1002	12.1	12	0	51.4	67.1832
1004	11.73	12	0	31.822	51.4166
1006	12.8	12	0	49.438	68.7936
1010	11.57	12	0	30.53	47.6368
1012	11.83	12	0	12.979	41.2452
1014	11.63	12	0	48.298	66.7579
1016	11.63	12	0	67.182	78.4572
1018	11.97	12	0	41.022	60.8046
1020	12.63	12	0	42.257	49.5527
1022	11.7	12	0	58.917	73.2994
1046	12.33	12	0	43.767	47.2943
1048	12.57	12	0	46.229	60.2013
1050	12.2	12	0	31.446	54.3406
1054	12.13	12	0	22.791	47.0158
1056	12.13	12	0	19.813	33.0082
1062	12.4	12	0	46.121	57.877
1068	11.93	12	0	22.884	39.7362
1026	11.6	12	0	50.033	63.7724
1028	11.97	12	0	24.945	50.6785
1032	12.43	12	0	45.912	53.6598
1040	12.1	12	0	21.866	48.6115
1011	3.03	3	1	42.334	59.1478
1015	3.27	3	1	32.046	35.1807
1019	2.83	3	1	8.198	24.623
1021	3.17	3	1	26.854	26.854
1023	3.4	3	1	19.42	30.0018
1025	3	3	1	12.338	26.7355
1027	3.1	3	1	31.683	40.9645
1031	2.7	3	1	45.866	39.7241
1039	3.23	3	1	34.748	52.3929
1047	2.93	3	1	16.981	29.1637
1049	2.57	3	1	10.49	21.5979
1043	3	3	1	10.385	30.7567
1075	2.77	3	1	25.477	28.2044
1081	2.77	3	1	12.01	26.4482
1087	3.33	3	1	14.099	37.2519
1061	3.13	3	1	40.934	48.5765
1063	3	3	1	32.203	29.6971
1001	5.97	6	1	26.47	32.3702
1003	6.13	6	1	45.671	56.7834
1007	5.97	6	1	23.52	46.2713
1013	6.33	6	1	55.28	66.005
1015	6	6	1	39.329	55.5131
1017	5.87	6	1	47.78	56.2351
1019	7.7	6	1	25.242	48.8706
1021	5.67	6	1	17.11	34.7832
1023	6	6	1	51.683	59.3046
1025	5.97	6	1	29.93	49.9931
1027	5.97	6	1	39.292	45.9318
1031	6.37	6	1	39.271	43.6261
1063	6.3	6	1	33.45	46.1053
1069	5.6	6	1	13.679	23.4476
1075	6.47	6	1	38.263	52.2372
1081	5.73	6	1	30.597	37.986
1087	6.73	6	1	40.075	59.8969
1043	6.23	6	1	20.106	43.5109
1047	6	6	1	14.106	42.1282
1049	5.8	6	1	20.356	34.9548
1061	6.37	6	1	42.429	60.5406
1001	8.7	9	1	27.016	38.8603
1007	8.9	9	1	11.513	39.4959
1015	8.57	9	1	25.73	43.5094
1017	8.83	9	1	34.708	44.541
1019	9.27	9	1	32.141	32.141
1021	9.17	9	1	34.24	34.24
1023	8.8	9	1	48.385	54.9693
1025	9.43	9	1	58.493	71.0687
1031	9.33	9	1	36.597	56.9741
1037	8.53	9	1	42.571	63.5714
1061	9.03	9	1	46.372	58.4966
1063	8.63	9	1	16.99	41.6868
1069	9.3	9	1	35.338	55.8976
1075	9.13	9	1	44.54	61.0519
1081	8.73	9	1	47.531	58.6108
1087	8.53	9	1	51.756	63.7053
1011	8.87	9	1	53.755	69.3719
1039	9.77	9	1	43.836	57.6249
1043	9.03	9	1	42.256	61.9547
1047	9.1	9	1	45.219	43.2992
1007	12.1	12	1	58.385	72.0305
1011	11.77	12	1	50.043	56.9056
1015	12.23	12	1	54.936	69.0368
1017	12.13	12	1	32.299	47.8089
1019	12.5	12	1	24.252	45.8909
1023	12.43	12	1	43.309	50.3915
1025	12.37	12	1	36.505	55.4568
1027	11.73	12	1	36.616	36.6066
1031	11.97	12	1	46.343	63.7906
1061	11.77	12	1	47.381	62.755
1063	11.87	12	1	27.353	47.7217
1069	11.7	12	1	40.89	48.5712
1075	11.67	12	1	25.511	39.917
1087	11.7	12	1	37.583	58.2782
1037	12.3	12	1	48.254	65.1792
1039	11.83	12	1	26.666	40.9853
1047	12.77	12	1	31.014	37.6381
1064	5.83	6	0	35.113	35.113

## Sheet: Behavioral data Figs 3c and 4
ID	Group (0=TL; 1=HL)	Eye tracking change over time slopes (Fig 3c)	PEs from regions correlated with eye tracking slopes (Fig 3c)	ESCS_IJA_RPM (Fig 4a)	PEs from regions correlated with ESCS IJA (Fig. 4a)	ITSP Sensory Score (Fig 4b)	PEs for Regions Correlated with ITSP (Fig4b)	AOSI Scores (Fig 4c)	PEs from regions correlated with AOSI (Fig 4c)
1001	1					17	-0.131831	3	0.074268		Note:
1003	1					17	-0.244175	5	0.087123		ESCS_IJA_RPM = Early Social Communication scales, Initiation of Joint Attention, Rate Per Minute (Fig. 4a)
1007	1					29	0.349075	2	0.311646		PEs = Parameter Estimates extracted from the relevant whole-brain analysis
1011	1					8	-0.079209	4	0.025813		ITSP = Infant Toddler Sensory Profile
1013	1					29	0.345205	4	0.357135		AOSI = Autism Observation Symptom
1015	1					15	0.241268	4	0.096191
1017	1					28	0.320207	5	0.307404
1019	1					31.5	0.630093	4	0.195825
1021	1					13.6667	-0.023735	7	0.10898
1023	1					34.5	0.501696	4	0.174177
1025	1					15.5	0.026705	5	0.01144
1027	1					22.75	-0.056448	15	-0.37701
1031	1					27	0.147998	4	0.028738
1037	1					14	0.033207	2	0.230763
1039	1					28	0.550909	4	0.138353
1043	1					16.6667	0.087284	6	0.019992
1047	1					22	0.124677	3	0.327744
1049	1					10.5	0.154115	11	-0.187268
1061	1					18.5	0.302579	5	0.259717
1063	1					16.5	-0.180783	1	0.208942
1069	1					16	0.068438	2	0.342608
1075	1					16	0.416222	7	0.070505
1081	1					15	0.035411	1	0.300725
1087	1					18	0.149159	5	0.118482
1002	0	6.22617	0.375175	0.535714	0.203711
1004	0	5.35608	0.179526	0.666667	0.091968
1006	0	6.38988	0.850566	1.57627	0.576234
1010	0	5.23336	0.213792	1.6	0.221825
1012	0	5.2402	0.216575	1.08033	0.172482
1014	0	6.34623	0.531781	1.2067	0.25723
1016	0	6.96091	0.61116	1.07015	0.34496
1018	0	5.99267	0.216674	0.548303	0.180071
1020	0	5.72307	0.379469	0.167598	-0.054527
1022	0	5.80211	0.312496	1.02632	0.238901
1024	0	5.34359	0.208323	0.117647	0.028043
1026	0	6.05293	0.192406	1.02066	0.028971
1028	0	5.76455	0.128069	0.201794	-0.116496
1032	0	5.47889	0.422976	0.428571	0.128539
1034	0			1.20328	0.252345
1036	0	5.78774	0.403514	1.06642	0.457287
1040	0	5.54127	0.345959	0.541935	0.049693
1046	0	5.33388	0.148164	0.847059	0.079549
1048	0	5.52978	0.396871	0.854853	0.098474
1050	0	5.61237	0.224433	0.353833	0.084892
1054	0	5.46432	0.180896	0.297324	0.065877
1056	0	4.26546	0.244136	0.313199	-0.186683
1058	0	4.70622	0.088734	0.243902	-0.108405
1062	0	5.52518	0.368066	0.606532	0.216895
1064	0	5.6327	0.161621	0.421053	0.043742
1066	0	5.58273	0.20183	1.16667	0.067427
1068	0	4.7762	0.155978	0.168	-0.012615
			0.639796
